# Supplementary material for: Tissue-Specific Expression of the Terpene Synthase Family Genes in Rosa chinensis and Effect of Abiotic Stress Conditions
Source: Genes (Basel). 2022 Mar 20;13(3):547. doi: 10.3390/genes13030547 (PMC8950262; doi:10.3390/genes13030547)
Supplement: Supplementary file 1 [file genes-13-00547-s001.zip]

Archive with 1 entries (1 files):
- genes-1632645-supplementary.pdf
